# Supplementary material for: Betholletia excelsa Fruit: Unveiling Toughening Mechanisms and Biomimetic Potential for Advanced Materials
Source: Biomimetics (Basel). 2023 Oct 26;8(7):509. doi: 10.3390/biomimetics8070509 (PMC10669686; doi:10.3390/biomimetics8070509)
Supplement: Supplementary file 1 [file biomimetics-08-00509-s001.zip]

Archive with 1 entries (1 files):
- biomimetics-2592314-supplementary.pdf
